# Supplementary material for: Abnormal brain cholesterol homeostasis in Alzheimer’s disease—a targeted metabolomic and transcriptomic study
Source: NPJ Aging Mech Dis. 2021 Jun 1;7:11. doi: 10.1038/s41514-021-00064-9 (PMC8169871; doi:10.1038/s41514-021-00064-9)
Supplement: Supplementary file 3 — Supplementary Data 1 [file 41514_2021_64_MOESM3_ESM.xlsx]

## Sheet: Sheet1
iMAT-based metabolic network modeling results: AD v CN
	Figure 1A. Cholesterol Biosynthesis (pre-squalene pathway)			Odd ratio>1, active in AD, Odd_ratio<1 active in Control		VCX		EC		HIP
Order	Article_figure_rxn	Article_figure_gene	Human-GEM rxn ID	Human-GEM rxn	Human-GEM gene	pVal	OddRatio	pVal	OddRatio	pVal	OddRatio
	Figure 3A. De novo Cholesterol Biosynthesis (pre-squalene pathway)
			HMR_3105	acetoacetyl-CoA[p] + CoA[p] <=> 2 acetyl-CoA[p]	ACAT2	1	1.63636	1	1.2234	1	Inf
1	Acetyl-CoA -> Acetoacetyl-CoA	ACAT1 , ACAT2	HMR_1434	acetoacetyl-CoA[c] + CoA[c] <=> 2 acetyl-CoA[c]	ACAT2	0.509677	0	1	1.5	0.00570559	0.069697
			HMR_3885	acetoacetyl-CoA[m] + CoA[m] <=> 2 acetyl-CoA[m]	ACAT1	1	NA	1	Inf	1	NA
2	Acetoacetyl-CoA -> HMG-CoA	HMHCS1	HMR_1437	acetoacetyl-CoA[c] + acetyl-CoA[c] + H2O[c] => CoA[c] + H+[c] + HMG-CoA[c]	HMGCS1	1	1.01818	0.602507	0.720721	0.0275034	0.177898
			HMR_4604	acetoacetyl-CoA[p] + acetyl-CoA[p] + H2O[p] => CoA[p] + H+[p] + HMG-CoA[p]	HMGCS1	1	1.63636	1	1.2234	1	Inf
			HMR_1440	2 H+[c] + HMG-CoA[c] + 2 NADPH[c] => (R)-mevalonate[c] + CoA[c] + 2 NADP+[c]	HMGCR	0.264516	0	0.322486	0.521739	0.0162919	0.0872727
3	HMG-CoA -> Mevalonate	HMGCR	HMR_4630	2 H+[p] + HMG-CoA[p] + 2 NADPH[p] => (R)-mevalonate[p] + CoA[p] + 2 NADP+[p]	HMGCR	0.264516	0	0.740958	0.816667	0.174162	0.231481
			HMGCOARr	2 H+[r] + 2 NADPH[r] + HMG-CoA[r] => CoA[r] + 2 NADP+[r] + (R)-mevalonate[r]	HMGCR	1	NA	1	NA	1	NA
			HMR_1445	(R)-mevalonate[c] + ATP[c] => (R)-5-phosphomevalonate[c] + ADP[c] + H+[c]	MVK	1	NA	1	NA	0.341176	0
			MEVK1x	(R)-mevalonate[p] + ATP[p] => ADP[p] + H+[p] + (R)-5-phosphomevalonate[p]	MVK	0.141935	Inf	1	NA	1	NA
			HMR_1448	(R)-5-diphosphomevalonate[c] + ADP[c] <=> (R)-5-phosphomevalonate[c] + ATP[c]	PMVK	1	NA	1	NA	0.341176	0
4	Mevalonate -> Isopentenylpyrophosphate	PMVK , MVK	PMEVKx	ATP[p] + (R)-5-phosphomevalonate[p] => ADP[p] + (R)-5-diphosphomevalonate[p]	PMVK	0.141935	Inf	1	NA	1	NA
			HMR_1451	(R)-5-diphosphomevalonate[c] + ATP[c] => ADP[c] + CO2[c] + isopentenyl-pPP[c] + Pi[c]	MVD	1	NA	1	NA	0.341176	0
			DPMVDx	ATP[p] + (R)-5-diphosphomevalonate[p] => ADP[p] + CO2[p] + isopentenyl-pPP[p] + Pi[p]	MVD	0.141935	Inf	1	NA	1	NA
			HMR_1454	isopentenyl-pPP[c] => dimethylallyl-PP[c]	IDI1 or IDI2	1	NA	1	NA	1	NA
			IPDDIx	isopentenyl-pPP[p] <=> dimethylallyl-PP[p]	IDI1 or IDI2	1	NA	1	NA	1	NA
			HMR_1457	dimethylallyl-PP[c] + isopentenyl-pPP[c] => geranyl-PP[c] + PPi[c]	GGPS1 or FDPS	1	NA	1	NA	1	NA
			DMATTx	isopentenyl-pPP[p] + dimethylallyl-PP[p] => PPi[p] + geranyl-PP[p]	FDPS	1	NA	1	NA	1	NA
5	Isopentenylpyrophosphate -> Farnesly diphosphate	GGPPS1, FDPS , ID1 , IDI2	HMR_1460	geranyl-PP[c] + isopentenyl-pPP[c] => farnesyl-PP[c] + PPi[c]	GGPS1 or FDPS	1	NA	1	NA	1	NA
			GRTTx	isopentenyl-pPP[p] + geranyl-PP[p] => PPi[p] + farnesyl-PP[p]	FDPS	1	NA	1	NA	1	NA
			FT	farnesyl-PP[c] + isopentenyl-pPP[c] => PPi[c] + trans,trans,cis-geranyl-geranyl-pp[c]	-	0.509677	0	0.622543	0.752941	1	1.0625
			HMR_1532	PPi[c] + trans,trans,cis-geranyl-geranyl-pp[c] <=> dimethylallyl-PP[c] + farnesyl-PP[c]	GGPS1 or FDPS	1	NA	0.62274	0.709239	1	0.916667
			SQLSr	H+[r] + NADPH[r] + 2 farnesyl-PP[r] => NADP+[r] + 2 PPi[r] + squalene[r]	FDFT1	1	NA	1	NA	1	NA
	Farnesly diphosphate -> Squalene	FDFT1	r0170	2 farnesyl-PP[r] <=> PPi[r] + presqualene-PP[r]	FDFT1	1	NA	1	NA	1	NA
6			HMR_1465	PPi[c] + presqualene-PP[c] <=> 2 farnesyl-PP[c]	FDFT1	1	NA	1	NA	1	NA
			HMR_1467	H+[c] + NADPH[c] + presqualene-PP[c] => NADP+[c] + PPi[c] + squalene[c]	FDFT1	1	NA	1	NA	1	NA
			r0575	H+[r] + NADPH[r] + presqualene-PP[r] <=> NADP+[r] + PPi[r] + squalene[r]	FDFT1	1	NA	1	NA	1	NA
7	Squalene -> Squaleene 2,3 epoxide	SQLE	HMR_1470	H+[c] + NADPH[c] + O2[c] + squalene[c] => H2O[c] + NADP+[c] + squalene 2,3-oxide[c]	SQLE	1	NA	1	NA	1	NA
			SQLEr	H+[r] + NADPH[r] + O2[r] + squalene[r] => H2O[r] + NADP+[r] + squalene 2,3-oxide[r]	SQLE	1	NA	1	NA	1	NA
8	Squalene 2,3 epoxide -> Lanosterol	LSS	HMR_1473	squalene 2,3-oxide[c] => lanosterol[c]	LSS	1	NA	1	NA	1	NA
			LNSTLSr	squalene 2,3-oxide[r] => lanosterol[r]	LSS	1	NA	1	NA	1	NA
	Figure 3B. Cholesterol Biosynthesis (post-squalene pathway) Kandutch-Russel Pathway
9	Lanosterol -> 24,25 DHLan	DHCR24	HMR_1535	H+[c] + lanosterol[c] + NADPH[c] => 24,25-dihydrolanosterol[c] + NADP+[c]	DHCR24	1	NA	1	NA	1	NA
			HMR_1536	24,25-dihydrolanosterol[c] + H+[c] + NADPH[c] + O2[c] => 4,4-dimethyl-14alpha-hydroxymethyl-5alpha-cholesta-8-en-3beta-ol[c] + H2O[c] + NADP+[c]	CYP51A1	1	NA	1	NA	1	NA
10	24,25 DHLan -> 4,4 Dimethylcholesta-8-dienol	CYP51A1	HMR_1538	4,4-dimethyl-14alpha-hydroxymethyl-5alpha-cholesta-8-en-3beta-ol[c] + H+[c] + NADPH[c] + O2[c] => 4,4-dimethyl-14alpha-formyl-5alpha-cholesta-8-en-3beta-ol[c] + 2 H2O[c] + NADP+[c]	CYP51A1	1	NA	1	NA	1	NA
			HMR_1539	4,4-dimethyl-14alpha-formyl-5alpha-cholesta-8-en-3beta-ol[c] + NADPH[c] + O2[c] => 4,4-dimethyl-5alpha-cholesta-8,14-dien-3-beta-ol[c] + formate[c] + H2O[c] + NADP+[c]	CYP51A1	1	NA	1	NA	1	NA
			HMR_1540	4,4-dimethyl-5alpha-cholesta-8,14-dien-3-beta-ol[c] + H+[c] + NADPH[c] => 4,4-dimethyl-5alpha-cholesta-8-en-3-beta-ol[c] + NADP+[c]	LBR or TM7SF2	1	NA	1	NA	1	NA
			HMR_1543	4,4-dimethyl-5alpha-cholesta-8-en-3-beta-ol[c] + H+[c] + NADPH[c] + O2[c] => 4alpha-hydroxymethyl-4beta-methyl-5alpha-cholesta-8-en-3beta-ol[c] + H2O[c] + NADP+[c]	MSMO1 or FAXDC2	1	NA	1	NA	1	NA
			HMR_1544	4alpha-hydroxymethyl-4beta-methyl-5alpha-cholesta-8-en-3beta-ol[c] + H+[c] + NADPH[c] + O2[c] => 4alpha-formyl-4beta-methyl-5alpha-cholesta-8-en-3beta-ol[c] + 2 H2O[c] + NADP+[c]	MSMO1 or FAXDC2	1	NA	1	NA	1	NA
			HMR_1545	4alpha-formyl-4beta-methyl-5alpha-cholesta-8-en-3beta-ol[c] + H+[c] + NADPH[c] + O2[c] => 4alpha-carboxy-4beta-methyl-5alpha-cholesta-8-en-3beta-ol[c] + H2O[c] + NADP+[c]	MSMO1 or FAXDC2	1	NA	1	NA	1	NA
			HMR_1546	4alpha-carboxy-4beta-methyl-5alpha-cholesta-8-en-3beta-ol[c] + NADP+[c] => 4alpha-methyl-5alpha-cholesta-8-en-3-one[c] + CO2[c] + H+[c] + NADPH[c]	NSDHL	1	NA	1	NA	1	NA
11	4,4 Dimethylcholesta-8-dienol -> Lathosterol	TM7SF2, SC4MOL (MSMO1)	HMR_1547	4alpha-methyl-5alpha-cholesta-8-en-3-one[c] + H+[c] + NADPH[c] => 4alpha-methyl-cholesta-8-enol[c] + NADP+[c]	HSD17B7	1	NA	1	NA	1	NA
			HMR_1548	4alpha-methyl-cholesta-8-enol[c] + H+[c] + NADPH[c] + O2[c] => 4alpha-hydroxymethyl-5alpha-cholesta-8-en-3beta-ol[c] + H2O[c] + NADP+[c]	MSMO1 or FAXDC2	1	NA	1	NA	1	NA
			HMR_1549	4alpha-hydroxymethyl-5alpha-cholesta-8-en-3beta-ol[c] + H+[c] + NADPH[c] + O2[c] => 4alpha-formyl-5alpha-cholesta-8-en-3beta-ol[c] + 2 H2O[c] + NADP+[c]	MSMO1 or FAXDC2	1	NA	1	NA	1	NA
			HMR_1550	4alpha-formyl-5alpha-cholesta-8-en-3beta-ol[c] + H+[c] + NADPH[c] + O2[c] => 4alpha-carboxy-5alpha-cholesta-8-en-3beta-ol[c] + H2O[c] + NADP+[c]	MSMO1 or FAXDC2	1	NA	1	NA	1	NA
			HMR_1551	4alpha-carboxy-5alpha-cholesta-8-en-3beta-ol[c] + NADP+[c] => 5alpha-cholesta-8-en-3-one[c] + CO2[c] + H+[c] + NADPH[c]	NSDHL	1	NA	1	NA	1	NA
			HMR_1552	5alpha-cholesta-8-en-3-one[c] + H+[c] + NADPH[c] => cholestenol[c] + NADP+[c]	HSD17B7	1	NA	1	NA	1	NA
			HMR_1553	cholestenol[c] => lathosterol[c]	EBP	1	NA	1	NA	1	NA
12	4,4-Dimethylcholesta-8,14,24-trienol -> Lathosterol	DHCR24	HMR_1533	5alpha-cholesta-7,24-dien-3beta-ol[c] + H+[c] + NADPH[c] => lathosterol[c] + NADP+[c]	DHCR24	0.509677	0	0.546822	0.470588	0.341176	0
			HMR_1557	H+[c] + lathosterol[c] + NADH[c] + O2[c] => 2 H2O[c] + NAD+[c] + 7-dehydrocholesterol[c]	SC5D	1	NA	0.740958	0.651515	0.2066	0.340741
			HMR_1558	H+[c] + lathosterol[c] + NADPH[c] + O2[c] => 2 H2O[c] + NADP+[c] + 7-dehydrocholesterol[c]	SC5D	1	NA	0.484737	0.478261	0.743567	0.602564
13	Lathosterol -> 7-Dehydrocholesterol	SC5D	LSTO2r	H+[r] + NADPH[r] + O2[r] + lathosterol[r] => 2 H2O[r] + NADP+[r] + 7-dehydrocholesterol[r]	SC5D or CYP7A1	1	NA	0.31728	0.365217	0.2066	0.340741
			7DHCHSTEROLtr	7-dehydrocholesterol[r] <=> 7-dehydrocholesterol[c]		0.675719	1.78571	0.0493514	0.352941	0.203958	0.518182
			7DHCHSTEROLt	ATP[c] + H2O[c] + 7-dehydrocholesterol[c] => ADP[c] + H+[c] + Pi[c] + 7-dehydrocholesterol[s]		1	NA	1	NA	1	0
14	7-Dehydrocholesterol -> Cholesterol	DHCR7	HMR_1565	H+[c] + NADPH[c] + 7-dehydrocholesterol[c] => cholesterol[c] + NADP+[c]	DHCR7	0.36302	3.92857	0.00892915	0.247655	0.0967214	0.308123
			DHCR72r	H+[r] + NADPH[r] + 7-dehydrocholesterol[r] => cholesterol[r] + NADP+[r]	DHCR7	0.675719	1.78571	0.0233027	0.307692	0.00836466	0.17094
	Figure 3B. De novo Cholesterol Biosynthesis (post-squalene pathway) Bloch Pathway
15	Lanosterol -> 32-Hydroxylanosterol	CYP51A1	HMR_1477	H+[c] + lanosterol[c] + NADPH[c] + O2[c] => 4,4-dimethyl-14alpha-hydroxymethyl-5alpha-cholesta-8,24-dien-3beta-ol[c] + H2O[c] + NADP+[c]	CYP51A1	1	NA	0.67578	0.611111	0.267186	0.245455
			HMR_1478	4,4-dimethyl-14alpha-hydroxymethyl-5alpha-cholesta-8,24-dien-3beta-ol[c] + H+[c] + NADPH[c] + O2[c] => 4,4-dimethyl-14alpha-formyl-5alpha-cholesta-8,24-dien-3beta-ol[c] + 2 H2O[c] + NADP+[c]	CYP51A1	1	NA	0.67578	0.611111	0.267186	0.245455
16	32-Hydroxylanosterol -> 4,4-Dimethylcholesta-8,14,24-trienol	TM7SF2	HMR_1479	4,4-dimethyl-14alpha-formyl-5alpha-cholesta-8,24-dien-3beta-ol[c] + NADPH[c] + O2[c] => 4,4-dimethyl-5alpha-cholesta-8,14,24-trien-3beta-ol[c] + formate[c] + H2O[c] + NADP+[c]	CYP51A1	1	NA	0.67578	0.611111	0.267186	0.245455
			r0781	2 H+[r] + 3 NADPH[r] + 3 O2[r] + lanosterol[r] => formate[r] + 4 H2O[r] + 3 NADP+[r] + 4,4-dimethyl-5alpha-cholesta-8,14,24-trien-3beta-ol[r]	CYP51A1	1	NA	1	NA	1	NA
			HMR_1484	4,4-dimethyl-5alpha-cholesta-8,14,24-trien-3beta-ol[c] + H+[c] + NADPH[c] => 14-demethyllanosterol[c] + NADP+[c]	LBR or TM7SF2	1	NA	1	NA	1	NA
			C14STRr	H+[r] + NADPH[r] + 4,4-dimethyl-5alpha-cholesta-8,14,24-trien-3beta-ol[r] => NADP+[r] + 14-demethyllanosterol[r]	TM7SF2	0.0213905	0.133929	0.00062584	0.14359	0.000416342	0.120664
			r0780	NADP+[r] + 14-demethyllanosterol[r] <=> H+[r] + NADPH[r] + 4,4-dimethyl-5alpha-cholesta-8,14,24-trien-3beta-ol[r]	TM7SF2	1	NA	1	NA	1	NA
			HMR_1490	14-demethyllanosterol[c] + H+[c] + NADPH[c] + O2[c] => 4alpha-hydroxymethyl-4beta-methyl-5alpha-cholesta-8,24-dien-3beta-ol[c] + H2O[c] + NADP+[c]	MSMO1 or FAXDC2	1	NA	1	NA	1	NA
			C4STMO1r	3 H+[r] + 3 NADPH[r] + 3 O2[r] + 14-demethyllanosterol[r] => 4 H2O[r] + 3 NADP+[r] + 4alpha-carboxy-4beta-methyl-5alpha-cholesta-8,24-dien-3beta-ol[r]	MSMO1	1	NA	0.0831475	0.21	1	NA
			HMR_1493	4alpha-hydroxymethyl-4beta-methyl-5alpha-cholesta-8,24-dien-3beta-ol[c] + H+[c] + NADPH[c] + O2[c] => 4alpha-formyl-4beta-methyl-5alpha-cholesta-8,24-dien-3beta-ol[c] + 2 H2O[c] + NADP+[c]	MSMO1 or FAXDC2	1	NA	1	NA	1	NA
			HMR_1494	4alpha-formyl-4beta-methyl-5alpha-cholesta-8,24-dien-3beta-ol[c] + H+[c] + NADPH[c] + O2[c] => 4alpha-carboxy-4beta-methyl-5alpha-cholesta-8,24-dien-3beta-ol[c] + H2O[c] + NADP+[c]	MSMO1 or FAXDC2	1	NA	1	NA	1	NA
			HMR_1495	4alpha-carboxy-4beta-methyl-5alpha-cholesta-8,24-dien-3beta-ol[c] + NADP+[c] => 3-keto-4-methylzymosterol[c] + CO2[c] + H+[c] + NADPH[c]	NSDHL or MAGEA2B or MAGEA2	0.703918	1.4	1	1.01613	0.163429	0.507519
			HMR_1496	4alpha-carboxy-4beta-methyl-5alpha-cholesta-8,24-dien-3beta-ol[c] + NAD+[c] => 3-keto-4-methylzymosterol[c] + CO2[c] + H+[c] + NADH[c]	NSDHL	0.703918	0.714286	0.626444	0.72	1	1.07692
17	4,4-Dimethylcholesta-8,14,24-trienol -> 7-Dehydrodesmosterol	SC4MOL (MSMO1), SC5D	C3STDH1Pr	NADP+[r] + 4alpha-carboxy-4beta-methyl-5alpha-cholesta-8,24-dien-3beta-ol[r] => CO2[r] + H+[r] + NADPH[r] + 3-keto-4-methylzymosterol[r]	NSDHL	0.709769	1.71429	0.558394	1.75	0.327	0.59867
			C3STDH1r	NAD+[r] + 4alpha-carboxy-4beta-methyl-5alpha-cholesta-8,24-dien-3beta-ol[r] => CO2[r] + H+[r] + NADH[r] + 3-keto-4-methylzymosterol[r]	NSDHL	0.709769	0.583333	0.173563	0.392157	0.81925	0.876812
			HMR_1500	3-keto-4-methylzymosterol[c] + 3 H+[c] + NADP+[c] <=> 4alpha-methylzymosterol[c] + NADPH[c]	HSD17B7	1	NA	1	NA	1	NA
			r1135	3 H+[r] + NADP+[r] + 3-keto-4-methylzymosterol[r] <=> NADPH[r] + 4alpha-methylzymosterol[r]	HSD17B7	1	1.33333	0.167523	0	0.317815	0.386831
			C4STMO2Pr	NADP+[r] + O2[r] + 3-keto-4-methylzymosterol[r] => CO2[r] + H+[r] + NADPH[r] + Zymosterol Intermediate 2[r]	NSDHL	1	NA	1	0.75	0.0466232	0
			C4STMO2r	NAD+[r] + O2[r] + 3-keto-4-methylzymosterol[r] => CO2[r] + H+[r] + NADH[r] + Zymosterol Intermediate 2[r]	MSMO1 or NSDHL	1	NA	0.321882	0.293333	1	NA
			HMR_1502	4alpha-methylzymosterol[c] + H+[c] + NADPH[c] + O2[c] => 4alpha-hydroxymethyl-5alpha-cholesta-8,24-dien-3beta-ol[c] + H2O[c] + NADP+[c]	MSMO1 or FAXDC2	1	NA	1	NA	1	NA
			HMR_1503	4alpha-hydroxymethyl-5alpha-cholesta-8,24-dien-3beta-ol[c] + H+[c] + NADPH[c] + O2[c] => 4alpha-formyl-5alpha-cholesta-8,24-dien-3beta-ol[c] + 2 H2O[c] + NADP+[c]	MSMO1 or FAXDC2	1	NA	1	NA	1	NA
			HMR_1504	4alpha-formyl-5alpha-cholesta-8,24-dien-3beta-ol[c] + H+[c] + NADPH[c] + O2[c] => 4alpha-carboxy-5alpha-cholesta-8,24-dien-3beta-ol[c] + H2O[c] + NADP+[c]	MSMO1 or FAXDC2	1	NA	1	NA	1	NA
			HMR_1505	4alpha-carboxy-5alpha-cholesta-8,24-dien-3beta-ol[c] + NADP+[c] => 5alpha-cholesta-8,24-dien-3-one[c] + CO2[c] + H+[c] + NADPH[c]	MSMO1 or FAXDC2	1	NA	1	NA	1	NA
			HMR_1509	5alpha-cholesta-8,24-dien-3-one[c] + H+[c] + NADPH[c] => NADP+[c] + zymosterol[c]	HSD17B7	1	NA	1	NA	1	NA
			r1146	2 H2O[r] + 4alpha-methylzymosterol[r] => CO2[r] + 6 H+[r] + zymosterol[r]	-	1	1.33333	0.167523	0	0.317815	0.386831
			C3STKR2r	H+[r] + NADPH[r] + Zymosterol Intermediate 2[r] => NADP+[r] + zymosterol[r]	HSD17B4	1	NA	1	NA	1	NA
			HMR_1512	zymosterol[c] => 5alpha-cholesta-7,24-dien-3beta-ol[c]	EBP	1	NA	0.324675	0	1	NA
			EBP1r	zymosterol[r] => 5alpha-cholesta-7,24-dien-3beta-ol[r]	EBP	1	0	1	Inf	1	1.58491
			HMR_1516	5alpha-cholesta-7,24-dien-3beta-ol[c] + H+[c] + NADPH[c] + O2[c] => 7-dehydrodesmosterol[c] + 2 H2O[c] + NADP+[c]	SC5D	0.264516	Inf	0.00215273	0.1875	0.00595062	0.186275
			LSTO1r	H+[r] + NADPH[r] + O2[r] + 5alpha-cholesta-7,24-dien-3beta-ol[r] => 2 H2O[r] + NADP+[r] + 7-dehydrodesmosterol[r]	SC5D	0.509677	0	0.0314422	0	1	NA
			HMR_1519	7-dehydrodesmosterol[c] + H+[c] + NADPH[c] => desmosterol[c] + NADP+[c]	DHCR7	0.264516	Inf	0.00215273	0.1875	0.00595062	0.186275
18	7-Dehydrodesmosterol -> Desmosterol	DHCR7	DHCR71r	H+[r] + NADPH[r] + 7-dehydrodesmosterol[r] => NADP+[r] + desmosterol[r]	DHCR7	0.509677	0	0.0314422	0	1	NA
			RE2410N	H+[n] + NADPH[n] + 7-dehydrodesmosterol[n] <=> NADP+[n] + desmosterol[n]	DHCR7	1	NA	1	NA	1	NA
			HMR_1526	desmosterol[c] + H+[c] + NADPH[c] => cholesterol[c] + NADP+[c]	DHCR24	0.509677	0	0.0359822	0.102941	0.341176	0
			RE3129N	H+[n] + NADPH[n] + desmosterol[n] <=> NADP+[n] + cholesterol[n]		1	NA	1	NA	1	NA
19	Desmosterol -> Cholesterol	DHCR24	DSREDUCr	H+[r] + NADPH[r] + desmosterol[r] => cholesterol[r] + NADP+[r]	DHCR24	0.509677	0	0.0359822	0.102941	0.341176	0
			DHCR243r	FADH2[r] + desmosterol[r] => cholesterol[r] + FAD[r]	DHCR24	0.264516	0	0.0977259	0.143791	0.341176	0
			DSMSTEROLtr	desmosterol[r] => desmosterol[c]		0.138916	0	1	1.08333	0.0351308	2.82353
	Figure 3C. Cholesterol Catabolism (enzymatic)
20	Cholesterol -> 27-OHC	CYP27A1	HMR_1762	cholesterol[m] + H+[m] + NADPH[m] + O2[m] => 27-hydroxycholesterol[m] + H2O[m] + NADP+[m]	CYP27A1	1	Inf	0.128428	0.289855	0.479797	0.645652
21	Cholesterol -> 25 -OHC	CH25H	HMR_1776	cholesterol[r] + H+[r] + NADPH[r] + O2[r] => 25-hydroxycholesterol[r] + H2O[r] + NADP+[r]	CH25H	0.630447	0.588235	0.14054	3	1	1.05245
			XOL25OHtr	25-hydroxycholesterol[r] => 25-hydroxycholesterol[c]	-	0.36302	3.92857	1	0.817391	0.0514069	0.146104
22	25-OHC -> 7alpha,24-diOHC		HMR_1777	25-hydroxycholesterol[r] + H+[r] + NADPH[r] + O2[r] => cholest-5-ene-3beta,7alpha,25-triol[r] + H2O[r] + NADP+[r]	CYP7B1	1	NA	1	NA	1	NA
23	Cholesterol -> 24S- OHC	CYP46A1	HMR_1735	cholesterol[c] + H+[c] + NADPH[c] + O2[c] => 24-hydroxycholesterol[c] + H2O[c] + NADP+[c]	CYP46A1	1	NA	1	NA	1	NA
			P45046A1r	cholesterol[r] + H+[r] + NADPH[r] + O2[r] => H2O[r] + NADP+[r] + 24-hydroxycholesterol[r]	CYP46A1	1	NA	1	NA	1	NA
			HMR_1737	24-hydroxycholesterol[c] + H+[c] + NADPH[c] + O2[c] => cholest-5-ene-3beta,7alpha,24(S)-triol[c] + H2O[c] + NADP+[c]	CYP39A1	1	NA	1	NA	1	NA
24	24S-OHC -> 7alpha,24-diOHC	CYP39A1, HSD3B7	HMR_1738	cholest-5-ene-3beta,7alpha,24(S)-triol[c] + NAD+[c] => 4-cholesten-7alpha,24(S)-diol-3-one[c] + H+[c] + NADH[c]	HSD3B7	0.288308	2.4	0.0210959	4.16379	0.116032	2.72436
			P45039A1r	H+[r] + NADPH[r] + O2[r] + 24-hydroxycholesterol[r] => H2O[r] + NADP+[r] + cholest-5-ene-3beta,7alpha,24(S)-triol[r]	CYP39A1	1	NA	1	NA	1	NA
			XOL24OHtr	24-hydroxycholesterol[r] => 24-hydroxycholesterol[c]	-	1	NA	1	NA	1	NA
			XOLTRI24tc	cholest-5-ene-3beta,7alpha,24(S)-triol[r] <=> cholest-5-ene-3beta,7alpha,24(S)-triol[c]	-	1	NA	1	NA	1	NA
25	Cholesterol -> 7alpha-OHC	CYP7A1	HMR_1581	cholesterol[r] + H+[r] + NADPH[r] + O2[r] => 7alpha-hydroxycholesterol[r] + H2O[r] + NADP+[r]	CYP7A1	1	NA	0.324675	Inf	1	NA
		CYP8B1	HMR_1584	7alpha-hydroxycholesterol[r] + NAD+[r] => 7alpha-hydroxycholest-4-en-3-one[r] + H+[r] + NADH[r]	HSD3B7	1	NA	1	NA	1	NA
26	7alpha-OHC -> 7alpha,12alpha-diOHCnone	CYP8B1	HMR_1585	7alpha-hydroxycholesterol[r] + NADP+[r] => 7alpha-hydroxycholest-4-en-3-one[r] + H+[r] + NADPH[r]	HSD3B7	1	NA	0.324675	Inf	1	NA
		CYP8B1	HMR_1589	7alpha-hydroxycholest-4-en-3-one[r] + H+[r] + NADPH[r] + O2[r] => 7alpha,12alpha-dihydroxycholest-4-en-3-one[r] + H2O[r] + NADP+[r]	CYP8B1	1	0.611111	1	0.680556	1	0.962963
		CYP8B1	HMR_1590	7alpha-hydroxycholest-4-en-3-one[r] + H+[r] + NADH[r] + O2[r] => 7alpha,12alpha-dihydroxycholest-4-en-3-one[r] + H2O[r] + NAD+[r]	CYP8B1	1	0.9375	0.321882	3.40909	0.391741	1.66162
27	Cholesterol -> 22R-OHC	CYP11A1	HMR_1927	cholesterol[m] + H+[m] + NADPH[m] + O2[m] => 22beta-hydroxycholesterol[m] + H2O[m] + NADP+[m]	COQ6 or CYP2E1 or CYP4V2	0.675719	0.533333	0.123394	0.26087	1	0.958333
			HMR_1928	22beta-hydroxycholesterol[m] + H+[m] + NADPH[m] + O2[m] => 20alpha,22beta dihydroxycholesterol[m] + H2O[m] + NADP+[m]	CYP11A1	0.675719	0.533333	0.123394	0.26087	1	0.958333
	Figure 3B. Cholesterol Esterification
28	Cholesterol -> Cholesteryl Ester	SOAT1	HMR_3625	cholesterol[r] + lauroyl-CoA[r] => cholesterol-ester-laur[r] + CoA[r]	SOAT1 or SOAT2	1	NA	1	NA	1	NA
		SOAT1	HMR_3626	cholesterol[r] + tridecanoyl-CoA[r] => cholesterol-ester-tridec[r] + CoA[r]	SOAT1 or SOAT2	1	NA	1	NA	1	NA
		SOAT1	HMR_3627	cholesterol[r] + myristoyl-CoA[r] => cholesterol-ester-myrist[r] + CoA[r]	SOAT1 or SOAT2	1	NA	1	NA	1	NA
		SOAT1	HMR_3628	(9E)-tetradecenoyl-CoA[r] + cholesterol[r] => cholesterol-ester-9-tetrade[r] + CoA[r]	SOAT1 or SOAT2	1	NA	1	NA	1	NA
		SOAT1	HMR_3629	(7Z)-tetradecenoyl-CoA[r] + cholesterol[r] => cholesterol-ester-7-tetrade[r] + CoA[r]	SOAT1 or SOAT2	1	NA	1	NA	1	NA
		SOAT1	HMR_3630	5-tetradecenoyl-CoA[r] + cholesterol[r] => cholesterol-ester-5-tetra[r] + CoA[r]	SOAT1 or SOAT2	1	NA	1	NA	1	NA
		SOAT1	HMR_3631	cholesterol[r] + pentadecanoyl-CoA[r] => cholesterol-ester-penta[r] + CoA[r]	SOAT1 or SOAT2	1	NA	1	NA	1	NA
		SOAT1	HMR_3632	cholesterol[r] + palmitoyl-CoA[r] => cholesterol-ester-palm[r] + CoA[r]	SOAT1 or SOAT2	0.264516	0	0.546822	0.470588	1	Inf
		SOAT1	HMR_3633	7-hexadecenoyl-CoA[r] + cholesterol[r] => cholesterol-ester-7-hexa[r] + CoA[r]	SOAT1 or SOAT2	1	NA	1	NA	1	NA
		SOAT1	HMR_3634	cholesterol[r] + palmitoleoyl-CoA[r] => cholesterol-ester-palmn[r] + CoA[r]	SOAT1 or SOAT2	0.25345	0.373333	0.470206	0.666667	0.112537	0.458333
		SOAT1	HMR_3635	cholesterol[r] + heptadecanoyl-CoA[r] => cholesterol-ester-hepta[r] + CoA[r]	SOAT1 or SOAT2	1	NA	1	NA	1	NA
		SOAT1	HMR_3636	(10Z)-heptadecenoyl-CoA[r] + cholesterol[r] => cholesterol-ester-10-hepta[r] + CoA[r]	SOAT1 or SOAT2	1	NA	1	NA	1	NA
		SOAT1	HMR_3637	9-heptadecenoyl-CoA[r] + cholesterol[r] => cholesterol-ester-9-heptade[r] + CoA[r]	SOAT1 or SOAT2	1	NA	1	NA	1	NA
		SOAT1	HMR_3638	cholesterol[r] + stearoyl-CoA[r] => cholesterol-ester-stea[r] + CoA[r]	SOAT1 or SOAT2	1	NA	1	NA	1	NA
		SOAT1	HMR_3639	(13Z)-octadecenoyl-CoA[r] + cholesterol[r] => cholesterol-ester-13-octade[r] + CoA[r]	SOAT1 or SOAT2	1	NA	1	NA	1	NA
		SOAT1	HMR_3640	cholesterol[r] + cis-vaccenoyl-CoA[r] => cholesterol-ester-cis-vac[r] + CoA[r]	SOAT1 or SOAT2	1	NA	1	NA	1	NA
		SOAT1	HMR_3641	cholesterol[r] + oleoyl-CoA[r] => cholesterol-ester-ol[r] + CoA[r]	SOAT1 or SOAT2	1	0.772727	0.102529	0	1	Inf
		SOAT1	HMR_3642	(9E)-octadecenoyl-CoA[r] + cholesterol[r] => cholesterol-ester-9-octa[r] + CoA[r]	SOAT1 or SOAT2	1	NA	1	NA	1	NA
		SOAT1	HMR_3643	(7Z)-octadecenoyl-CoA[r] + cholesterol[r] => cholesterol-ester-7-octade[r] + CoA[r]	SOAT1 or SOAT2	1	1.22449	0.20499	0.4	0.121067	0.377143
		SOAT1	HMR_3644	(6Z,9Z)-octadecadienoyl-CoA[r] + cholesterol[r] => cholesterol-ester-6,9-octa[r] + CoA[r]	SOAT1 or SOAT2	1	NA	1	NA	1	NA
		SOAT1	HMR_3645	cholesterol[r] + nonadecanoyl-CoA[r] => cholesterol-ester-nanode[r] + CoA[r]	SOAT1 or SOAT2	1	NA	1	NA	1	NA
		SOAT1	HMR_3646	cholesterol[r] + eicosanoyl-CoA[r] => cholesterol-ester-eico[r] + CoA[r]	SOAT1 or SOAT2	1	NA	1	NA	1	NA
		SOAT1	HMR_3647	(13Z)-eicosenoyl-CoA[r] + cholesterol[r] => cholesterol-ester-13-eicose[r] + CoA[r]	SOAT1 or SOAT2	1	NA	1	NA	1	NA
		SOAT1	HMR_3648	(11Z)-eicosenoyl-CoA[r] + cholesterol[r] => cholesterol-ester-11-eico[r] + CoA[r]	SOAT1 or SOAT2	1	NA	1	NA	1	NA
		SOAT1	HMR_3649	9-eicosenoyl-CoA[r] + cholesterol[r] => cholesterol-ester-9-eicose[r] + CoA[r]	SOAT1 or SOAT2	1	NA	1	NA	1	NA
		SOAT1	HMR_3650	(8Z,11Z)-eicosadienoyl-CoA[r] + cholesterol[r] => cholesterol-ester-8,11-eico[r] + CoA[r]	SOAT1 or SOAT2	1	NA	1	NA	1	NA
		SOAT1	HMR_3651	(5Z,8Z,11Z)-eicosatrienoyl-CoA[r] + cholesterol[r] => cholesterol-ester-5,8,11-eico[r] + CoA[r]	SOAT1 or SOAT2	1	NA	1	NA	1	NA
		SOAT1	HMR_3652	cholesterol[r] + heneicosanoyl-CoA[r] => cholesterol-ester-heneico[r] + CoA[r]	SOAT1 or SOAT2	1	NA	1	NA	1	NA
		SOAT1	HMR_3653	cholesterol[r] + docosanoyl-CoA[r] => cholesterol-ester-docosa[r] + CoA[r]	SOAT1 or SOAT2	0.623603	0.340909	0.324675	0	1	Inf
		SOAT1	HMR_3654	(13Z)-docosenoyl-CoA[r] + cholesterol[r] => cholesterol-ester-13-docose[r] + CoA[r]	SOAT1 or SOAT2	1	NA	1	NA	1	NA
		SOAT1	HMR_3655	(11Z)-docosenoyl-CoA[r] + cholesterol[r] => cholesterol-ester-11-docose[r] + CoA[r]	SOAT1 or SOAT2	1	NA	1	NA	1	NA
		SOAT1	HMR_3656	cholesterol[r] + tricosanoyl-CoA[r] => cholesterol-ester-trico[r] + CoA[r]	SOAT1 or SOAT2	1	NA	1	NA	1	NA
		SOAT1	HMR_3657	cholesterol[r] + tetracosanoyl-CoA[r] => cholesterol-ester-tetraco[r] + CoA[r]	SOAT1 or SOAT2	1	NA	1	NA	1	NA
		SOAT1	HMR_3658	(15Z)-tetracosenoyl-CoA[r] + cholesterol[r] => cholesterol-ester-15-tetra[r] + CoA[r]	SOAT1 or SOAT2	1	NA	1	NA	1	NA
		SOAT1	HMR_3659	cholesterol[r] + hexacosanoyl-CoA[r] => cholesterol-ester-hexacosa[r] + CoA[r]	SOAT1 or SOAT2	1	NA	1	NA	1	NA
		SOAT1	HMR_3660	cholesterol[r] + hexacosenoyl-CoA[r] => cholesterol-ester-hexecose[r] + CoA[r]	SOAT1 or SOAT2	1	NA	1	NA	1	NA
		SOAT1	HMR_3661	cholesterol[r] + linolenoyl-CoA[r] => cholesterol-ester-linolen[r] + CoA[r]	SOAT1 or SOAT2	0.138916	0	0.244703	0.22549	1	NA
		SOAT1	HMR_3662	(6Z,9Z,12Z,15Z)-octadecatetraenoyl-CoA[r] + cholesterol[r] => cholesterol-ester-6,9,12,15-octa[r] + CoA[r]	SOAT1 or SOAT2	0.623603	0.340909	0.244703	0.22549	1	Inf
		SOAT1	HMR_3663	(8Z,11Z,14Z,17Z)-eicosatetraenoyl-CoA[r] + cholesterol[r] => cholesterol-ester-8,11,14,17-eico[r] + CoA[r]	SOAT1 or SOAT2	1	NA	1	NA	1	NA
		SOAT1	HMR_3664	(5Z,8Z,11Z,14Z,17Z)-eicosapentaenoyl-CoA[r] + cholesterol[r] => cholesterol-ester-5,8,11,14,17-eico[r] + CoA[r]	SOAT1 or SOAT2	0.623603	0.340909	0.324675	0	1	Inf
		SOAT1	HMR_3665	(7Z,10Z,13Z,16Z,19Z)-docosapentaenoyl-CoA[r] + cholesterol[r] => cholesterol-ester-7,10,13,16,19-docosa[r] + CoA[r]	SOAT1 or SOAT2	1	NA	1	NA	1	NA
		SOAT1	HMR_3666	(9Z,12Z,15Z,18Z,21Z)-tetracosapentaenoyl-CoA[r] + cholesterol[r] => cholesterol-ester-9,12,15,18,21-tetra[r] + CoA[r]	SOAT1 or SOAT2	1	NA	1	NA	1	NA
		SOAT1	HMR_3667	(6Z,9Z,12Z,15Z,18Z,21Z)-tetracosahexaenoyl-CoA[r] + cholesterol[r] => cholesterol-ester-6,9,12,15,18,21-tetra[r] + CoA[r]	SOAT1 or SOAT2	1	NA	1	NA	1	NA
		SOAT1	HMR_3668	(4Z,7Z,10Z,13Z,16Z,19Z)-docosahexaenoyl-CoA[r] + cholesterol[r] => cholesterol-ester-4,7,10,13,16,19-doco[r] + CoA[r]	SOAT1 or SOAT2	1	NA	1	NA	1	NA
		SOAT1	HMR_3669	(11Z,14Z,17Z)-eicosatrienoyl-CoA[r] + cholesterol[r] => cholesterol-ester-11,14,17-eico[r] + CoA[r]	SOAT1 or SOAT2	1	NA	1	NA	1	NA
		SOAT1	HMR_3670	13,16,19-docosatrienoyl-CoA[r] + cholesterol[r] => cholesterol-ester-13,16,19-doco[r] + CoA[r]	SOAT1 or SOAT2	1	NA	1	NA	1	NA
		SOAT1	HMR_3671	10,13,16,19-docosatetraenoyl-CoA[r] + cholesterol[r] => cholesterol-ester-10,13,16,19-docosa[r] + CoA[r]	SOAT1 or SOAT2	1	1.22449	0.20499	0.4	0.121067	0.377143
		SOAT1	HMR_3672	12,15,18,21-tetracosatetraenoyl-CoA[r] + cholesterol[r] => cholesterol-ester-12,15,18,21-tetracosa[r] + CoA[r]	SOAT1 or SOAT2	1	1.22449	0.20499	0.4	0.121067	0.377143
		SOAT1	HMR_3673	cholesterol[r] + linoleoyl-CoA[r] => cholesterol-ester-lin[r] + CoA[r]	SOAT1 or SOAT2	0.623603	0.340909	0.244703	0.22549	1	Inf
		SOAT1	HMR_3674	cholesterol[r] + gamma-linolenoyl-CoA[r] => cholesterol-ester-gamma-lin[r] + CoA[r]	SOAT1 or SOAT2	1	0.484848	1	0.96	1	Inf
		SOAT1	HMR_3675	cholesterol[r] + dihomo-gamma-linolenoyl-CoA[r] => cholesterol-ester-dihomo-gamma[r] + CoA[r]	SOAT1 or SOAT2	0.138916	0	1	NA	1	Inf
		SOAT1	HMR_3676	arachidonyl-CoA[r] + cholesterol[r] => cholesterol-ester-arach[r] + CoA[r]	SOAT1 or SOAT2	0.623603	0.340909	1	0.96	1	Inf
		SOAT1	HMR_3677	(7Z,10Z,13Z,16Z)-docosatetraenoyl-CoA[r] + cholesterol[r] => cholesterol-ester-7,10,13,16-docosa[r] + CoA[r]	SOAT1 or SOAT2	1	NA	1	NA	1	NA
		SOAT1	HMR_3678	(9Z,12Z,15Z,18Z)-tetracosatetraenoyl-CoA[r] + cholesterol[r] => cholesterol-ester-9,12,15,18-tetraco[r] + CoA[r]	SOAT1 or SOAT2	1	NA	1	NA	1	NA
		SOAT1	HMR_3679	(6Z,9Z,12Z,15Z,18Z)-tetracosapentaenoyl-CoA[r] + cholesterol[r] => cholesterol-ester-6,9,12,15,18-tetraco[r] + CoA[r]	SOAT1 or SOAT2	1	NA	1	NA	1	NA
		SOAT1	HMR_3680	(4Z,7Z,10Z,13Z,16Z)-docosapentaenoyl-CoA[r] + cholesterol[r] => cholesterol-ester-4,7,10,13,16-docosa[r] + CoA[r]	SOAT1 or SOAT2	1	NA	1	NA	1	NA
		SOAT1	HMR_3681	(11Z,14Z)-eicosadienoyl-CoA[r] + cholesterol[r] => cholesterol-ester-11,14-eicosa[r] + CoA[r]	SOAT1 or SOAT2	1	NA	1	NA	1	NA
		SOAT1	HMR_3682	(13Z,16Z)-docosadienoyl-CoA[r] + cholesterol[r] => cholesterol-ester-13,16-docosa[r] + CoA[r]	SOAT1 or SOAT2	1	NA	1	NA	1	NA
		SOAT1	HMR_3683	10,13,16-docosatrienoyl-CoA[r] + cholesterol[r] => cholesterol-ester-10,13,16-docosa[r] + CoA[r]	SOAT1 or SOAT2	1	1.22449	0.20499	0.4	0.121067	0.377143
		SOAT1	SOAT11	Sterol O-Acyltransferase (Acyl-Coenzyme A: Cholesterol Acyltransferase) 1	SOAT1	1	NA	1	NA	1	NA
		SOAT1	SOAT11r	Sterol O-Acyltransferase (Acyl-Coenzyme A: Cholesterol Acyltransferase) 1	SOAT1	1	NA	1	NA	1	NA
		SOAT1	SOAT12	Sterol O-Acyltransferase (Acyl-Coenzyme A: Cholesterol Acyltransferase) 1	SOAT1	1	NA	1	NA	1	NA
		SOAT1	SOAT12r	Sterol O-Acyltransferase (Acyl-Coenzyme A: Cholesterol Acyltransferase) 1	SOAT1	1	NA	1	NA	1	NA
		SOAT1	r1165	cholesterol[r] + (2E)-hexadecenoyl-CoA[r] => cholesterol-ester-palmn[r] + CoA[r]	SOAT1 or SOAT2	1	NA	1	NA	1	NA
		SOAT1	r1169	cholesterol[r] + gamma-linolenoyl-CoA[r] => cholesterol-ester-linolen[r] + CoA[r]	SOAT1 or SOAT2	1	NA	1	NA	1	NA
		SOAT1	CHOLESACATc	cholesterol[c] + R Total Coenzyme A[c] => cholesterol-ester pool[c] + CoA[c]	SOAT1 or SOAT2	1	NA	1	NA	1	NA
